# Supplementary material for: Intestinal Dysbiosis in Young Cystic Fibrosis Rabbits
Source: J Pers Med. 2021 Feb 16;11(2):132. doi: 10.3390/jpm11020132 (PMC7920415; doi:10.3390/jpm11020132)
Supplement: Supplementary file 1 [file jpm-11-00132-s001.zip]

Archive with 2 entries (2 files):
- 04-Supplementary Materials.docx
- 04-Supplementary_Tables_S1_to_S3.xlsx
