# Supplementary material for: Intestinal Dysbiosis in Young Cystic Fibrosis Rabbits
Source: J Pers Med. 2021 Feb 16;11(2):132. doi: 10.3390/jpm11020132 (PMC7920415; doi:10.3390/jpm11020132)
Supplement: Supplementary file 1 [file jpm-11-00132-s001.zip › 04-Supplementary_Tables_S1_to_S3.xlsx]

## Sheet: Table S1
Table S1. Summary statistics of processing pair-end 16S rRNA sequencing data.
Sample ID	Reads Length (bp)	Raw Data (Mbp)	Adapter (%)	N Base (%)	Ploy Base (%)	Low Quality (%)	Clean Data (Mbp)	Data Utilization Ratio (%)	Raw Reads	Clean Reads	Read Utilization Ratio (%)
CF01	250:250	21.08	0	0.033	0	0.949	20.72	98.3	42156*2	41478*2	98.39
CF02	250:250	21.04	0	0.043	0	0.805	20.72	98.46	42087*2	41475*2	98.55
CF03	250:250	21.35	0	0.051	0.001	1.074	20.92	97.97	42708*2	41886*2	98.08
CF04	250:250	21.06	0	0.046	0.002	1.314	20.61	97.87	42116*2	41257*2	97.96
CF05	250:250	21.09	0	0.057	0.001	1.349	20.52	97.3	42179*2	41104*2	97.45
CF06	250:250	20.84	0	0.057	0.001	0.721	20.54	98.56	41680*2	41117*2	98.65
CF07	250:250	21.4	0	0.086	0.003	1.293	20.87	97.54	42794*2	41800*2	97.68
WT01	250:250	21.21	0	0.069	0.001	1.182	20.71	97.65	42419*2	41486*2	97.8
WT02	250:250	21.26	0	0.035	0.001	1.048	20.82	97.92	42526*2	41700*2	98.06
WT03	250:250	21.27	0	0.055	0.002	1.341	20.73	97.45	42547*2	41529*2	97.61
WT04	250:250	21.26	0	0.046	0.004	1.717	20.64	97.07	42525*2	41336*2	97.2
WT05	250:250	21.99	0	0.022	0	2.479	20.94	95.21	43986*2	41984*2	95.45
WT06	250:250	21.13	0	0.057	0	1.213	20.66	97.77	42263*2	41369*2	97.88

## Sheet: Table S2
Table S2. Summary statistics of merged tags from pre-processed read pairs
Sample ID	# Cleaned Read Pairs	# Connected Tags	Connect Ratio (%)	Size of Connected Tags (Mean/SD)	# Tags w/o Primer	Tag Utilization Ratio (%)	Size of Tags w/o Primer (Mean/SD)
CF01	41478	41456	99.95	291/1	41088	99.06	252/0
CF02	41475	41462	99.97	291/0	41084	99.06	252/0
CF03	41886	41848	99.91	291/1	41534	99.16	252/0
CF04	41257	41214	99.9	291/1	40875	99.07	252/0
CF05	41104	41082	99.95	291/0	40737	99.11	252/1
CF06	41117	41088	99.93	291/1	40779	99.18	252/1
CF07	41800	41772	99.93	291/1	41037	98.17	252/1
WT01	41486	41453	99.92	291/1	40708	98.12	252/1
WT02	41700	41662	99.91	291/1	40856	97.98	252/1
WT03	41529	41502	99.93	291/1	40785	98.21	252/1
WT04	41336	41297	99.91	291/1	40577	98.16	252/1
WT05	41984	41950	99.92	291/1	40528	96.53	252/1
WT06	41369	41338	99.93	291/1	40971	99.04	252/1

## Sheet: Table S3
Table S3. Differentially abundant taxa between CF and WT groups at various taxonomic ranks
Taxon	CF abundance (%) (mean ± SD)	WT abundance (%) (mean ± SD)	Mean difference (%) (CF - WT)	P-value	FDR
Phylum
Firmicutes	24.234 ± 3.975	41.307 ± 11.565	-17.073	0.002331	0.02331
Unclassified	0.459 ± 0.691	4 ± 3.082	-3.541	0.004662	0.02331
Saccharibacteria (TM7)	0.001 ± 0.003	0.081 ± 0.075	-0.08	0.010393	0.034643
Bacteroidetes	45.023 ± 10.483	27.355 ± 11.337	17.669	0.034965	0.087413
Cyanobacteria	0.008 ± 0.012	0.071 ± 0.076	-0.063	0.047273	0.094546
Class
Clostridia	22.931 ± 3.872	40.042 ± 10.982	-17.11	0.004662	0.032634
Unclassified	0.823 ± 1.035	4.978 ± 4.592	-4.155	0.004662	0.032634
TM7;TM7-3	0.001 ± 0.003	0.081 ± 0.075	-0.08	0.010393	0.048501
Erysipelotrichi	0.824 ± 0.724	0.262 ± 0.229	0.562	0.022145	0.077508
Bacteroidia	45.023 ± 10.483	27.355 ± 11.337	17.669	0.034965	0.081585
Betaproteobacteria	0.408 ± 0.16	0.2 ± 0.148	0.208	0.034965	0.081585
Cyanobacteria;4C0d-2	0.008 ± 0.012	0.071 ± 0.076	-0.063	0.047273	0.094546
Order
TM7;TM7-3;CW040	0.001 ± 0.003	0.081 ± 0.075	-0.08	0.010393	0.055429
Clostridiales	22.692 ± 3.854	39.82 ± 11.043	-17.128	0.004662	0.055429
Unclassified	1.429 ± 1.282	5.371 ± 4.625	-3.942	0.008159	0.055429
Erysipelotrichales	0.824 ± 0.724	0.262 ± 0.229	0.562	0.022145	0.08858
Family
Ruminococcaceae	5.811 ± 1.741	18.007 ± 5.59	-12.195	0.001166	0.02915
Bacteroidaceae	37.115 ± 12.404	17.673 ± 12.282	19.442	0.008159	0.056215
Dehalobacteriaceae	0.012 ± 0.029	0.086 ± 0.059	-0.074	0.011243	0.056215
TM7;TM7-3;CW040;F16	0.001 ± 0.003	0.081 ± 0.075	-0.08	0.010393	0.056215
Rikenellaceae	0.908 ± 0.42	7.95 ± 4.617	-7.042	0.008159	0.056215
Bacteroidetes;Bacteroidia;Bacteroidales;S24-7	6.068 ± 7.069	0.516 ± 1.261	5.552	0.016839	0.070163
Erysipelotrichaceae	0.824 ± 0.724	0.262 ± 0.229	0.562	0.022145	0.079089
Genus
Bacteroides	37.115 ± 12.404	17.673 ± 12.282	19.442	0.008159	0.060377
Blautia	2.997 ± 1.147	0.67 ± 1.118	2.327	0.008159	0.060377
Oscillospira	1.392 ± 0.718	3.517 ± 1.347	-2.125	0.004662	0.060377
Roseburia	0 ± 0	0.02 ± 0.023	-0.02	0.005623	0.060377
Ruminococcus	2.384 ± 1.836	7.777 ± 3.881	-5.392	0.008159	0.060377
Holdemania	0.06 ± 0.04	0.015 ± 0.015	0.045	0.013986	0.086247
Dehalobacterium	0.012 ± 0.029	0.08 ± 0.063	-0.069	0.016839	0.089006
Species
Blautia_producta	0.093 ± 0.072	0.02 ± 0.037	0.073	0.008159	0.070477
Clostridium_hathewayi	0.058 ± 0.041	0.009 ± 0.021	0.049	0.011243	0.070477
Clostridium_lavalense	0.197 ± 0.165	0.033 ± 0.065	0.164	0.013986	0.070477
Clostridium_ramosum	0.497 ± 0.785	0.072 ± 0.175	0.426	0.015321	0.070477
Ruminococcus_gnavus	0.236 ± 0.117	0.037 ± 0.091	0.199	0.015321	0.070477
Clostridium_aldenense	0.122 ± 0.065	0.025 ± 0.062	0.097	0.022742	0.071145
Clostridium_citroniae	1.068 ± 0.959	0.19 ± 0.46	0.878	0.024746	0.071145
Clostridium_symbiosum	0.379 ± 0.177	0.086 ± 0.208	0.294	0.024746	0.071145
Bacteroides_caccae	3.071 ± 1.335	1.421 ± 0.75	1.65	0.034965	0.08042
Eubacterium_dolichum	0.016 ± 0.017	0.005 ± 0.013	0.011	0.033106	0.08042
